# Supplementary material for: Elastic–plastic fracture analysis of pressure pipelines with axial cracks based on the interaction integral method
Source: PLoS One. 2024 Dec 26;19(12):e0301015. doi: 10.1371/journal.pone.0301015 (PMC11670942; doi:10.1371/journal.pone.0301015)
Supplement: S1 Data — (XLSX) [file pone.0301015.s001.xlsx]

## Sheet: 4-923
TIME	EPPLEQV_10	EPPLEQV_7	EPPLEQV_2	EPPLEQV_2	EPPLEQV_2
0.01	0	0	0	0	0
0.02	0	0	0	0	0
0.03	0	0	0	0	0
0.04	0	0	0	0	0
0.05	0	0	0	0	0
0.06	0	0	0	0	0
0.07	0	0	0	0	0
0.08	0	0	0	0	0
0.09	0	0	0	0	0
0.1	0	0	0	0	0
0.11	0	0	0	0	0
0.12	0	0	0	0	0
0.13	0	0	0	0	0
0.14	0	0	0	0	0
0.15	0	0	0	0	0
0.16	0	0	0	0	1.2281e-05
0.17	0	4.30255e-06	0	0	7.09396e-05
0.18	0	2.60974e-05	0	0	0.000153959
0.19	0	5.81506e-05	0	8.06108e-06	0.000242671
0.2	0	9.23512e-05	0	4.87524e-05	0.000334309
0.21	0	0.000127727	0	0.000112135	0.000428619
0.22	0	0.000163961	0	0.000182588	0.000517694
0.23	0	0.000197504	0	0.000257248	0.000605264
0.24	0	0.00023198	1.4603e-05	0.000333776	0.000683849
0.25	0	0.000266648	4.89553e-05	0.000412279	0.000760564
0.26	0	0.000303631	9.84506e-05	0.000488174	0.000846207
0.27	0	0.0003441	0.0001533	0.000561154	0.000936715
0.28	0	0.000385204	0.000211483	0.000632051	0.00102713
0.29	0	0.000426316	0.000271698	0.00069683	0.00112424
0.3	0	0.000470067	0.000333225	0.000760694	0.00124699
0.31	0	0.00051591	0.000395979	0.000831615	0.00143339
0.32	0	0.000561139	0.000458674	0.000906712	0.00167401
0.33	0	0.000614288	0.000517045	0.000982079	0.00194407
0.34	0	0.000694701	0.000575482	0.00105823	0.00222331
0.35	0	0.000792725	0.000631994	0.00114182	0.00251444
0.36	0	0.000897493	0.000683966	0.00125007	0.00282557
0.37	0	0.00100505	0.000735585	0.00139816	0.00322711
0.38	0	0.00111907	0.000787708	0.00158948	0.00365392
0.39	0	0.00123837	0.00084673	0.00180503	0.00408612
0.4	0	0.0013692	0.000906871	0.00203348	0.00451269
0.41	0	0.0015296	0.000967116	0.00227162	0.00496296
0.42	0	0.00169922	0.00102715	0.00251402	0.00547615
0.43	0	0.00187693	0.00109097	0.00277053	0.00599832
0.44	0	0.00205582	0.00116056	0.00308696	0.00654731
0.45	0	0.00223935	0.00124994	0.00343873	0.00717509
0.46	0	0.00242928	0.00136562	0.00379954	0.00783563
0.47	0	0.00264217	0.00150819	0.00415541	0.00850575
0.48	0	0.00286574	0.00167348	0.00451376	0.00917489
0.49	0	0.00309349	0.00185016	0.00488256	0.00988331
0.5	0	0.00333224	0.00203364	0.0053006	0.0106451
0.51	0	0.00358089	0.00222408	0.00573804	0.0114887
0.52	0	0.0038316	0.00241648	0.0061759	0.0123276
0.53	0	0.0040845	0.00261545	0.00664697	0.013183
0.54	0	0.00434939	0.00282546	0.00717345	0.0141441
0.55	0	0.00462018	0.00308691	0.00772553	0.0151093
0.56	0	0.0048953	0.00336744	0.00828236	0.0161327
0.57	0	0.00518766	0.00365373	0.00883876	0.0172043
0.58	0	0.0054828	0.0039423	0.00938378	0.0182624
0.59	0	0.00577752	0.00422752	0.0100027	0.0194316
0.6	0	0.00607391	0.00451381	0.0106432	0.0205613
0.61	0	0.00638637	0.00480575	0.011347	0.0217368
0.62	0	0.0067134	0.00512833	0.0120405	0.0229558
0.63	0	0.00704375	0.00547505	0.0127529	0.024248
0.64	0	0.0073846	0.00582382	0.013489	0.0255475
0.65	0	0.00772773	0.00617649	0.014286	0.02689
0.66	0	0.00806809	0.00655043	0.0151153	0.0282922
0.67	0	0.00841335	0.00695722	0.015948	0.029719
0.68	0	0.00877633	0.00739361	0.0168451	0.0311946
0.69	0	0.00914234	0.00783695	0.0177406	0.0326916
0.7	0	0.00950956	0.00828212	0.0186438	0.0343142
0.71	0	0.00988436	0.00872824	0.0195916	0.0358157
0.72	0	0.0102779	0.00917819	0.0205509	0.0374623
0.73	0	0.0106716	0.00964352	0.0215868	0.0391435
0.74	0	0.0110678	0.0101267	0.0225457	0.0408632
0.75	0	0.0114697	0.0106456	0.0236043	0.0426401
0.76	0	0.0118818	0.0111907	0.024685	0.0444516
0.77	0	0.0122962	0.0117697	0.025774	0.0463278
0.78	0	0.0127182	0.0123424	0.0268939	0.0482337
0.79	0	0.0131436	0.0129349	0.0280668	0.0502276
0.8	0	0.0135687	0.0134987	0.0292447	0.0522966
0.81	0	0.0140008	0.014118	0.0304629	0.0544693
0.82	0	0.014437	0.014804	0.0316994	0.0566912
0.83	0	0.0148505	0.0154523	0.0329561	0.0590277
0.84	1.58131e-05	0.0152828	0.0161469	0.0342314	0.0614587
0.85	5.10817e-05	0.0157173	0.0168558	0.0356148	0.0640491
0.86	8.61851e-05	0.0161543	0.0175747	0.0369205	0.0667202
0.87	0.000119346	0.0165992	0.0182962	0.0383104	0.0697883
0.88	0.000152778	0.0170509	0.0190268	0.0397212	0.0724982
0.89	0.000186343	0.0175029	0.0198097	0.0411692	0.0755234
0.9	0.000220149	0.0179672	0.0205658	0.0426517	0.078729
0.91	0.000282745	0.018433	0.0213636	0.0441565	0.0821155
0.92	0.00037268	0.0189034	0.0221518	0.0457151	0.0856363
0.93	0.000463444	0.0193833	0.022977	0.0472835	0.0892893
0.94	0.00054678	0.0198732	0.0238359	0.0489069	0.0931111
0.95	0.000628703	0.0203709	0.0247006	0.0505824	0.0970625
0.96	0.000704233	0.0208774	0.0255743	0.0523149	0.101131
0.97	0.000778641	0.0213943	0.0264557	0.0541159	0.105294
0.98	0.000854854	0.0219197	0.0273789	0.055971	0.109635
0.99	0.000934395	0.0224496	0.028317	0.0578637	0.114101
1	0.00101502	0.0229846	0.0292646	0.0598508	0.118684
